# Supplementary material for: Comparative Genomics, Evolutionary and Gene Regulatory Regions Analysis of Casein Gene Family in Bubalus bubalis
Source: Front Genet. 2021 Mar 23;12:662609. doi: 10.3389/fgene.2021.662609 (PMC8021914; doi:10.3389/fgene.2021.662609)
Supplement: Supplementary file 1 [file Data_Sheet_1.ZIP]

Archive with 1 entries (1 files):
- Supplementary file-Revised.docx
